# Supplementary material for: In Silico and RP HPLC Studies of Biologically Active 1,3,4-Thiadiazol-2-yl)-benzene-1,3-diols
Source: Molecules. 2025 Sep 28;30(19):3913. doi: 10.3390/molecules30193913 (PMC12525849; doi:10.3390/molecules30193913)
Supplement: Supplementary file 1 [file molecules-30-03913-s001.zip]

Archive with 1 entries (1 files):
- molecules-3875508-supplementary.pdf
